# Supplementary material for: Exploration of Volatileomics and Optical Properties of Fusarium graminearum-Contaminated Maize: An Application Basis for Low-Cost and Non-Destructive Detection
Source: Foods. 2024 Sep 27;13(19):3087. doi: 10.3390/foods13193087 (PMC11475652; doi:10.3390/foods13193087)
Supplement: Supplementary file 1 [file foods-13-03087-s001.zip]

Archive with 1 entries (1 files):
- foods-3224653-supplementary.pdf
